# Supplementary material for: Towards Selective Binding to the GLUT5 Transporter: Synthesis, Molecular Dynamics and In Vitro Evaluation of Novel C-3-Modified 2,5-Anhydro-D-mannitol Analogs
Source: Pharmaceutics. 2022 Apr 10;14(4):828. doi: 10.3390/pharmaceutics14040828 (PMC9032776; doi:10.3390/pharmaceutics14040828)
Supplement: Supplementary file 1 [file pharmaceutics-14-00828-s001.zip]

Archive with 2 entries (2 files):
- pharmaceutics-1616877-supplementary.pdf
- pharmaceutics-1616877.mp4
